# Supplementary material for: Structure of Escherichia coli cytochrome bd-II type oxidase with bound aurachin D
Source: Nat Commun. 2021 Nov 11;12:6498. doi: 10.1038/s41467-021-26835-2 (PMC8585947; doi:10.1038/s41467-021-26835-2)
Supplement: Supplementary file 4 — Source Data [file 41467_2021_26835_MOESM4_ESM.xlsx]

## Sheet: Tabelle1
Inhibition of bd II oxidase by aurachins
bd II oxidase wild type with aurachin C
		before addition of aurachin		after addition of aurachin
c(AurC) [nmol/l]		mean spec. U [μmol/(min mg)]	standard deviation	mean spec. U [μmol/(min mg)]	standard deviation
0.01		5.14486	0.421612	4.51971	0.613613
0.1		5.23968	0.109884	4.42077	0.0180312
1		4.07562	0.619593	2.53682	0.977492
5		3.78411	0.0390747	1.85739	0.145226
10		3.95343	0.0242255	1.43337	0.00750947
20		3.803	0.370525	0.45394	0.0500418
50		3.72166	0.135825	0.18856	0.0217998
100		3.43488	0.239331	0.26582	0.0414591
200		2.90534	0.416847	0.17028	0.0363828
300		3.74304	0.97055	0.1714	0.0249307
bd II oxidase wild type with aurachin D
		before addition of aurachin		after addition of aurachin
c(AurD) [nmol/l]		mean spec. U [μmol/(min mg)]	standard deviation	mean spec. U [μmol/(min mg)]	standard deviation
0.01		4.88583	0.596897	3.62625	0.347939
0.1		5.37993	0.42227	3.99198	0.41824
1		4.16181	0.0288075	2.90952	0.0612637
5		3.85652	0.153696	2.3034	0.0899456
10		3.50258	0.247564	1.56236	0.201508
20		3.37684	0.404666	0.80346	0.0871911
50		3.45354	0.383423	0.22388	0.0211922
100		3.29162	0.72241	0.16718	0.0297419
200		2.84829	0.185955	0.20391	0.0142128
300		3.03489	0.510178	0.19062	0.0256255
bd II oxidase D239N with aurachin D
		before addition of aurachin		after addition of aurachin
c(AurD) [nmol/l]		mean spec. U [μmol/(min mg)]	standard deviation	mean spec. U [μmol/(min mg)]	standard deviation
0.01		2.97798	0.0519299	2.4729	0.0326683
0.1		2.75772	0.360624	2.53503	0.254855
1		3.07875	0.0680095	2.70504	0.0273226
5		3.02595	0.0121764	2.82498	0.0173057
10		2.83184	0.104484	2.43414	0.108294
20		2.22775	0.228356	1.70199	0.328762
50		2.08362	0.308779	1.09737	0.423458
100		1.90608	0.136274	0.58977	0.092532
200		1.78425	0.0644457	0.25917	0.0848104
300		1.4217	0.0490449	0.00204	0.0280863
1000		2.80926	0.228293	0.19932	0.41704
5000		2.55396	0.0303094	0.29226	0.152667
